# Supplementary material for: Parasitoid Wasp Acerophagus papayae: A Promising Solution for the Control of Papaya Mealybug Paracoccus marginatus in Cassava Fields in Vietnam
Source: Insects. 2023 Jun 6;14(6):528. doi: 10.3390/insects14060528 (PMC10299258; doi:10.3390/insects14060528)
Supplement: Supplementary file 1 [file insects-14-00528-s001.zip]

Archive with 2 entries (2 files):
- File S1.xlsx
- Table S1 and S2.pdf
