# Supplementary material for: Parasitoid Wasp Acerophagus papayae: A Promising Solution for the Control of Papaya Mealybug Paracoccus marginatus in Cassava Fields in Vietnam
Source: Insects. 2023 Jun 6;14(6):528. doi: 10.3390/insects14060528 (PMC10299258; doi:10.3390/insects14060528)
Supplement: Supplementary file 1 [file insects-14-00528-s001.zip › File S1.xlsx]

## Sheet: Figure 1 Parasitisms rate 
Treatments	Replications	Parasitisms rate (%)
2nd instar	1	60
2nd instar	2	45
2nd instar	3	40
2nd instar	4	55
2nd instar	5	65
2nd instar	6	40
2nd instar	7	25
2nd instar	8	45
2nd instar	9	40
2nd instar	10	45
3rd instar	1	20
3rd instar	2	25
3rd instar	3	20
3rd instar	4	35
3rd instar	5	35
3rd instar	6	40
3rd instar	7	20
3rd instar	8	30
3rd instar	9	15
3rd instar	10	30
Non-egg-laying adults	1	20
Non-egg-laying adults	2	15
Non-egg-laying adults	3	25
Non-egg-laying adults	4	20
Non-egg-laying adults	5	20
Non-egg-laying adults	6	15
Non-egg-laying adults	7	10
Non-egg-laying adults	8	25
Non-egg-laying adults	9	20
Non-egg-laying adults	10	15
Egg-laying adults	1	0
Egg-laying adults	2	0
Egg-laying adults	3	0
Egg-laying adults	4	0
Egg-laying adults	5	0
Egg-laying adults	6	0
Egg-laying adults	7	0
Egg-laying adults	8	0
Egg-laying adults	9	0
Egg-laying adults	10	0

## Sheet: Figure 2 Emergence
Treatments	Replications	Emergence value (%)
2nd instar	1	75
2nd instar	2	100
2nd instar	3	88
2nd instar	4	73
2nd instar	5	92
2nd instar	6	100
2nd instar	7	100
2nd instar	8	78
2nd instar	9	100
2nd instar	10	56
3rd instar	1	100
3rd instar	2	100
3rd instar	3	100
3rd instar	4	86
3rd instar	5	86
3rd instar	6	100
3rd instar	7	100
3rd instar	8	83
3rd instar	9	67
3rd instar	10	67
Non-egg-laying adults	1	100
Non-egg-laying adults	2	100
Non-egg-laying adults	3	80
Non-egg-laying adults	4	50
Non-egg-laying adults	5	75
Non-egg-laying adults	6	100
Non-egg-laying adults	7	100
Non-egg-laying adults	8	80
Non-egg-laying adults	9	100
Non-egg-laying adults	10	100
Egg-laying adults	1	0
Egg-laying adults	2	0
Egg-laying adults	3	0
Egg-laying adults	4	0
Egg-laying adults	5	0
Egg-laying adults	6	0
Egg-laying adults	7	0
Egg-laying adults	8	0
Egg-laying adults	9	0
Egg-laying adults	10	0

## Sheet: Figure 3 Female emergence
Treatment	Replication	Female emergence (%)
2nd instar	1	56
2nd instar	2	77
2nd instar	3	47
2nd instar	4	78
2nd instar	5	50
2nd instar	6	36
2nd instar	7	33
2nd instar	8	39
2nd instar	9	38
2nd instar	10	60
3rd instar	1	90
3rd instar	2	83
3rd instar	3	78
3rd instar	4	50
3rd instar	5	80
3rd instar	6	83
3rd instar	7	63
3rd instar	8	64
3rd instar	9	57
3rd instar	10	70
Non-egg-laying adults	1	57
Non-egg-laying adults	2	67
Non-egg-laying adults	3	69
Non-egg-laying adults	4	89
Non-egg-laying adults	5	75
Non-egg-laying adults	6	71
Non-egg-laying adults	7	80
Non-egg-laying adults	8	67
Non-egg-laying adults	9	89
Non-egg-laying adults	10	71
Egg-laying adults	1	0
Egg-laying adults	2	0
Egg-laying adults	3	0
Egg-laying adults	4	0
Egg-laying adults	5	0
Egg-laying adults	6	0
Egg-laying adults	7	0
Egg-laying adults	8	0
Egg-laying adults	9	0
Egg-laying adults	10	0

## Sheet: Figure 4 Progeny-rhythm
Replications	Total eggs	Day 1	Day 2	Day 3	Day 4	Day 5	Day 6	Day 7	Day 8	Day 9	Day 10	Day 11	Day 12	Day 13	Day 14	Day 15	Day 16	Day 17	Day 18
1	67	10	8	7	5	4	9	10	8	6	3	3	2	2	2	0	0	0	0
2	61	13	10	8	5	6	7	4	3	5	3	3	2	2	2	0	0	0	0
3	59	9	7	6	10	6	8	5	4	4	6	6	2	1	2	0	0	0	0
4	60	8	7	9	6	4	7	8	5	6	5	4	4	2	2	0	0	0	0
5	57	8	9	7	6	8	6	4	4	5	3	3	2	2	1	3	0	0	0
6	60	12	6	9	9	7	6	4	2	5	3	2	2	3	3	2	1	1	0
7	64	11	8	9	11	10	3	4	5	3	4	2	1	1	1	0	0	0	0
8	63	9	6	7	8	11	10	5	3	4	2	2	1	1	1	0	0	0	0
9	54	11	10	6	8	7	5	2	3	2	1	1	1	1	1	0	0	0	0
10	63	9	7	8	12	10	6	4	4	3	2	2	2	1	1	0	0	0	0

## Sheet: Table 2
Treatments	Longevity of A. papayae (day)
	Female	Male
Distilled water	3	4
Distilled water	4	2
Distilled water	3	3
Distilled water	3	2
Distilled water	4	2
Distilled water	3	2
Distilled water	3	1
Distilled water	3	2
Distilled water	3	2
Distilled water	3	2
Honey 10%	5	5
Honey 10%	5	3
Honey 10%	8	5
Honey 10%	8	5
Honey 10%	8	5
Honey 10%	7	4
Honey 10%	6	2
Honey 10%	5	6
Honey 10%	8	3
Honey 10%	5	5
Honey 30%	9	7
Honey 30%	6	6
Honey 30%	7	5
Honey 30%	8	4
Honey 30%	8	4
Honey 30%	7	4
Honey 30%	7	6
Honey 30%	8	7
Honey 30%	8	7
Honey 30%	8	4
Honey 50%	12	8
Honey 50%	10	8
Honey 50%	14	8
Honey 50%	12	8
Honey 50%	14	8
Honey 50%	14	8
Honey 50%	12	5
Honey 50%	13	6
Honey 50%	12	7
Honey 50%	12	7
Honey 70%	7	4
Honey 70%	10	5
Honey 70%	8	6
Honey 70%	11	7
Honey 70%	11	6
Honey 70%	8	6
Honey 70%	13	5
Honey 70%	9	4
Honey 70%	9	6
Honey 70%	10	7

## Sheet: Table 3
Replication	Female without parasitism	Female with parasitism
1	11	12
2	14	14
3	13	13
4	12	12
5	14	14
6	11	13
7	13	15
8	11	16
9	12	15
10	14	18
